# Supplementary material for: Embryonic Thermal Programming and Dietary Baicalein Supplementation Post-Hatch: Effects on Broiler Adipose Tissue Deposition
Source: Animals (Basel). 2024 Dec 10;14(24):3563. doi: 10.3390/ani14243563 (PMC11672455; doi:10.3390/ani14243563)
Supplement: Supplementary file 1 [file animals-14-03563-s001.zip]

Archive with 1 entries (1 files):
- animals-3289929-supplementary.xlsx
