# Supplementary material for: Embryonic Thermal Programming and Dietary Baicalein Supplementation Post-Hatch: Effects on Broiler Adipose Tissue Deposition
Source: Animals (Basel). 2024 Dec 10;14(24):3563. doi: 10.3390/ani14243563 (PMC11672455; doi:10.3390/ani14243563)
Supplement: Supplementary file 1 [file animals-14-03563-s001.zip › animals-3289929-supplementary.xlsx]

## Sheet: ABD
Treatment	Depot	Sample Name	C/EBPα	C/EBPβ	DGAT2	LPL	PPARγ	SREBP1	HSL	ATGL	MGLL	NPY
CC	Abdominal	1	1.16721	1.66721	0.637366	1.14383	1.00242	0.996889	0.991841	1.37409	1.21682	1.96719
CC	Abdominal	5	1.16646	1.33993	1.2437	0.930135	0.781291	1.08254	0.942176	1.44101	0.789082	1.35425
CC	Abdominal	9	0.983754	1.09685	0.721003	1.30421	1.11453	1.05739	2.03846	1.53437	1.26635	0.629608
CC	Abdominal	13	1.44374	0.931412	1.85821	0.872376	0.966367	1.79487	1.03798	1.26418	1.74602	1.55897
CC	Abdominal	17	0.675737	0.85189	1.34327	0.622343	0.948915	0.740526	0.682053	0.710193	0.731971	1.13188
CC	Abdominal	21	1.18158	0.972443	1.78699	1.67181	1.10163	1.46469	1.33588	0.932468	1.01919	1.88003
CC	Abdominal	25	0.647685	0.528921	0.392263	0.794005	1.13407	0.450148	0.555075	0.393159	0.631391	0.179714
CT	Abdominal	2	2.29316	1.20158	2.41691	2.0686	1.69641	1.561	2.23618	2.25252	0.820817	1.98128
CT	Abdominal	6	2.00582	0.849053	2.16046	1.69758	1.32882	1.69836	2.02192	1.71515	1.10747	2.12307
CT	Abdominal	10	1.53466	1.00518	1.4472	1.37686	1.00858	1.18155	2.22656	1.58937	1.00832	0.801504
CT	Abdominal	14	1.77129	0.938827	1.71067	1.78492	1.25746	2.39979	2.91704	2.48198	2.03557	1.89861
CT	Abdominal	18	1.00306	1.30978	0.877623	1.11982	0.825868	0.971489	0.870115	1.06757	0.726417	0.587876
CT	Abdominal	22	1.37749	1.06158	0.555112	1.22076	0.51405	2.46084	1.79169	1.19167	1.29405	3.65275
CT	Abdominal	26	0.770625	0.687801	0.572873	0.610095	0.88727	0.526096	0.559311	0.609508	0.949283	0.196835
EC	Abdominal	3	1.20502	1.00597	0.977405	0.627577	1.01338	0.81724	0.901491	0.916576	1.39991	3.6673
EC	Abdominal	7	2.31729	1.377	1.36093	1.37504	1.23946	1.5793	3.15171	2.45351	1.50861	2.39591
EC	Abdominal	11	1.05453	1.0934	1.38095	1.25705	0.93176	1.1457	1.34815	1.47827	1.17082	0.512939
EC	Abdominal	15	2.16502	1.30731	1.58921	1.56252	1.42372	2.05304	6.41671	2.25626	1.18007	1.81897
EC	Abdominal	19	1.05592	1.00351	0.459709	0.804586	1.11893	1.07424	1.27491	1.2702	0.804355	0.76527
EC	Abdominal	23	1.44438	1.46058	0.917835	1.77354	0.945995	2.24519	2.06247	1.2023	0.800798	1.95865
EC	Abdominal	27	1.17487	1.61009	0.462187	0.163154	0.0537883	2.51816	1.52115	0.458543	0.59196	0.668352
ET	Abdominal	4	1.28094	0.906788	0.708552	0.752096	1.21195	0.711724	0.617429	0.746844	1.1753	0.80881
ET	Abdominal	8	2.23662	0.986568	1.27317	1.06289	1.60996	2.35037	2.43275	2.21265	1.66988	3.85556
ET	Abdominal	12	1.6122	1.16461	1.1546	1.92689	1.3935	1.50368	1.39186	1.31484	1.09459	0.883257
ET	Abdominal	16	1.13751	0.891088	0.557271	0.0602706	0.01239	1.49142	1.03837	0.124895	0.526829	0.286056
ET	Abdominal	20	1.07186	0.840946	1.77328	0.824123	0.879025	1.62434	1.09658	0.847388	1.08439	0.94187
ET	Abdominal	24	1.60444	1.38201	1.82224	1.37247	1.16761	2.51221	2.22992	2.10834	2.29002	0.773276
ET	Abdominal	28	1.54084	0.661832	1.32756	1.41705	1.29859	1.00151	1.94071	1.0268	1.13728	0.592386

## Sheet: SUB
Treatment	Depot	Sample Name	C/EBPα	C/EBPβ	DGAT2	LPL	PPARγ	SREBP1	HSL	ATGL	MGLL	NPY
CC	Subcutaneous	1	0.803465	0.874495	0.572925	1.06067	0.944811	1.24761	0.917792	0.870867	0.642091	1.54581
CC	Subcutaneous	5	0.61745	0.991574	0.882009	0.722081	0.602402	0.611576	0.355934	0.783125	0.896165	0.58436
CC	Subcutaneous	9	0.59642	0.715647	0.525045	0.864855	0.824373	0.765686	1.18608	0.635356	1.04795	0.829771
CC	Subcutaneous	13	1.76738	1.15525	2.21398	0.960483	1.59653	1.6885	0.896619	1.03154	1.7555	1.46537
CC	Subcutaneous	17	0.8642	1.03456	1.47012	0.536083	0.809191	0.732472	0.824683	1.03569	0.709082	0.838695
CC	Subcutaneous	21	1.59187	1.40206	1.2472	1.87596	1.01281	1.14551	2.06512	1.85225	1.40347	0.736508
CC	Subcutaneous	25	1.39004	0.961659	0.928478	1.56296	1.62888	1.20816	1.69018	1.16623	0.949231	1.47393
CT	Subcutaneous	2	0.760057	0.832625	0.899211	1.03826	0.903578	0.805455	0.717085	0.82824	1.00188	1.19951
CT	Subcutaneous	6	0.792956	1.0785	1.27519	1.1489	0.92482	1.42713	1.1854	1.12714	2.3254	1.28266
CT	Subcutaneous	10	1.02875	0.829313	1.05055	1.0338	1.25774	0.988248	0.794402	0.829742	1.35738	0.355046
CT	Subcutaneous	14	1.26138	0.649652	0.959787	1.13413	1.39269	1.12398	0.884043	0.862858	1.35675	1.24309
CT	Subcutaneous	18	0.957081	1.30566	0.610221	1.05748	0.697129	0.905008	1.86929	1.75346	1.8114	0.235763
CT	Subcutaneous	22	1.85186	1.118	0.699676	1.92176	1.51003	2.44343	1.58211	1.83126	1.16582	3.40762
CT	Subcutaneous	26	1.0822	0.968932	0.727087	0.971544	1.54386	1.11213	1.33636	1.55741	1.38929	0.527046
EC	Subcutaneous	3	1.15295	1.00902	0.966025	0.683905	0.729123	1.00444	1.56208	1.25812	1.24556	1.35001
EC	Subcutaneous	7	1.07693	0.93152	0.449277	0.62637	0.889411	0.909278	1.1661	0.82636	1.45942	1.36908
EC	Subcutaneous	11	0.797966	0.810152	0.642493	0.825163	0.830657	0.820301	0.501118	0.523449	1.1751	0.178246
EC	Subcutaneous	15	1.31937	0.963634	0.777729	1.00486	0.972665	0.935485	1.74165	0.771455	0.842509	0.834256
EC	Subcutaneous	19	1.09947	1.16341	0.351637	0.829442	0.551306	0.897034	1.26791	1.55858	0.962131	0.214807
EC	Subcutaneous	23	1.27946	1.34323	0.690432	1.42237	0.942559	1.6402	4.32035	1.13167	0.970715	1.14162
EC	Subcutaneous	27	0.984877	0.694994	0.700961	1.01877	0.959016	0.755669	0.844331	0.756589	1.46941	1.03413
ET	Subcutaneous	4	0.690447	0.777366	0.329696	0.502679	0.719783	0.601875	0.330961	0.552319	1.25602	0.598849
ET	Subcutaneous	8	0.978044	0.919803	0.566316	0.796694	1.13384	1.15458	1.20619	0.768657	0.861963	2.2901
ET	Subcutaneous	12	1.00674	0.741593	0.68496	1.21087	1.26555	0.814815	0.53114	0.586875	1.00005	0.614362
ET	Subcutaneous	16	0.758737	0.973733	0.742067	0.633267	0.702124	0.856162	1.08117	0.769738	1.01071	0.779395
ET	Subcutaneous	20	1.49839	1.02915	1.84405	0.943923	0.885529	1.63126	1.6014	1.66938	0.944707	0.865947
ET	Subcutaneous	24	1.42729	1.00267	1.42164	1.75475	0.994547	1.73386	2.9297	2.28846	2.41895	0.643819
ET	Subcutaneous	28	1.69577	0.989687	1.39991	1.73074	1.56096	1.38548	4.14484	1.61574	2.14333	0.699504

## Sheet: CBD
Treatment	Depot	Sample Name	C/EBPα	C/EBPβ	DGAT2	LPL	PPARγ	SREBP1	HSL	ATGL	MGLL	NPY
CC	Subcutaneous	1	0.803465	0.874495	0.572925	1.06067	0.944811	1.24761	0.917792	0.870867	0.642091	1.54581
CC	Subcutaneous	5	0.61745	0.991574	0.882009	0.722081	0.602402	0.611576	0.355934	0.783125	0.896165	0.58436
CC	Subcutaneous	9	0.59642	0.715647	0.525045	0.864855	0.824373	0.765686	1.18608	0.635356	1.04795	0.829771
CC	Subcutaneous	13	1.76738	1.15525	2.21398	0.960483	1.59653	1.6885	0.896619	1.03154	1.7555	1.46537
CC	Subcutaneous	17	0.8642	1.03456	1.47012	0.536083	0.809191	0.732472	0.824683	1.03569	0.709082	0.838695
CC	Subcutaneous	21	1.59187	1.40206	1.2472	1.87596	1.01281	1.14551	2.06512	1.85225	1.40347	0.736508
CC	Subcutaneous	25	1.39004	0.961659	0.928478	1.56296	1.62888	1.20816	1.69018	1.16623	0.949231	1.47393
CT	Subcutaneous	2	0.760057	0.832625	0.899211	1.03826	0.903578	0.805455	0.717085	0.82824	1.00188	1.19951
CT	Subcutaneous	6	0.792956	1.0785	1.27519	1.1489	0.92482	1.42713	1.1854	1.12714	2.3254	1.28266
CT	Subcutaneous	10	1.02875	0.829313	1.05055	1.0338	1.25774	0.988248	0.794402	0.829742	1.35738	0.355046
CT	Subcutaneous	14	1.26138	0.649652	0.959787	1.13413	1.39269	1.12398	0.884043	0.862858	1.35675	1.24309
CT	Subcutaneous	18	0.957081	1.30566	0.610221	1.05748	0.697129	0.905008	1.86929	1.75346	1.8114	0.235763
CT	Subcutaneous	22	1.85186	1.118	0.699676	1.92176	1.51003	2.44343	1.58211	1.83126	1.16582	3.40762
CT	Subcutaneous	26	1.0822	0.968932	0.727087	0.971544	1.54386	1.11213	1.33636	1.55741	1.38929	0.527046
EC	Subcutaneous	3	1.15295	1.00902	0.966025	0.683905	0.729123	1.00444	1.56208	1.25812	1.24556	1.35001
EC	Subcutaneous	7	1.07693	0.93152	0.449277	0.62637	0.889411	0.909278	1.1661	0.82636	1.45942	1.36908
EC	Subcutaneous	11	0.797966	0.810152	0.642493	0.825163	0.830657	0.820301	0.501118	0.523449	1.1751	0.178246
EC	Subcutaneous	15	1.31937	0.963634	0.777729	1.00486	0.972665	0.935485	1.74165	0.771455	0.842509	0.834256
EC	Subcutaneous	19	1.09947	1.16341	0.351637	0.829442	0.551306	0.897034	1.26791	1.55858	0.962131	0.214807
EC	Subcutaneous	23	1.27946	1.34323	0.690432	1.42237	0.942559	1.6402	4.32035	1.13167	0.970715	1.14162
EC	Subcutaneous	27	0.984877	0.694994	0.700961	1.01877	0.959016	0.755669	0.844331	0.756589	1.46941	1.03413
ET	Subcutaneous	4	0.690447	0.777366	0.329696	0.502679	0.719783	0.601875	0.330961	0.552319	1.25602	0.598849
ET	Subcutaneous	8	0.978044	0.919803	0.566316	0.796694	1.13384	1.15458	1.20619	0.768657	0.861963	2.2901
ET	Subcutaneous	12	1.00674	0.741593	0.68496	1.21087	1.26555	0.814815	0.53114	0.586875	1.00005	0.614362
ET	Subcutaneous	16	0.758737	0.973733	0.742067	0.633267	0.702124	0.856162	1.08117	0.769738	1.01071	0.779395
ET	Subcutaneous	20	1.49839	1.02915	1.84405	0.943923	0.885529	1.63126	1.6014	1.66938	0.944707	0.865947
ET	Subcutaneous	24	1.42729	1.00267	1.42164	1.75475	0.994547	1.73386	2.9297	2.28846	2.41895	0.643819
ET	Subcutaneous	28	1.69577	0.989687	1.39991	1.73074	1.56096	1.38548	4.14484	1.61574	2.14333	0.699504
CC	Abdominal	1	1.16721	1.66721	0.637366	1.14383	1.00242	0.996889	0.991841	1.37409	1.21682	1.96719
CC	Abdominal	5	1.16646	1.33993	1.2437	0.930135	0.781291	1.08254	0.942176	1.44101	0.789082	1.35425
CC	Abdominal	9	0.983754	1.09685	0.721003	1.30421	1.11453	1.05739	2.03846	1.53437	1.26635	0.629608
CC	Abdominal	13	1.44374	0.931412	1.85821	0.872376	0.966367	1.79487	1.03798	1.26418	1.74602	1.55897
CC	Abdominal	17	0.675737	0.85189	1.34327	0.622343	0.948915	0.740526	0.682053	0.710193	0.731971	1.13188
CC	Abdominal	21	1.18158	0.972443	1.78699	1.67181	1.10163	1.46469	1.33588	0.932468	1.01919	1.88003
CC	Abdominal	25	0.647685	0.528921	0.392263	0.794005	1.13407	0.450148	0.555075	0.393159	0.631391	0.179714
CT	Abdominal	2	2.29316	1.20158	2.41691	2.0686	1.69641	1.561	2.23618	2.25252	0.820817	1.98128
CT	Abdominal	6	2.00582	0.849053	2.16046	1.69758	1.32882	1.69836	2.02192	1.71515	1.10747	2.12307
CT	Abdominal	10	1.53466	1.00518	1.4472	1.37686	1.00858	1.18155	2.22656	1.58937	1.00832	0.801504
CT	Abdominal	14	1.77129	0.938827	1.71067	1.78492	1.25746	2.39979	2.91704	2.48198	2.03557	1.89861
CT	Abdominal	18	1.00306	1.30978	0.877623	1.11982	0.825868	0.971489	0.870115	1.06757	0.726417	0.587876
CT	Abdominal	22	1.37749	1.06158	0.555112	1.22076	0.51405	2.46084	1.79169	1.19167	1.29405	3.65275
CT	Abdominal	26	0.770625	0.687801	0.572873	0.610095	0.88727	0.526096	0.559311	0.609508	0.949283	0.196835
EC	Abdominal	3	1.20502	1.00597	0.977405	0.627577	1.01338	0.81724	0.901491	0.916576	1.39991	3.6673
EC	Abdominal	7	2.31729	1.377	1.36093	1.37504	1.23946	1.5793	3.15171	2.45351	1.50861	2.39591
EC	Abdominal	11	1.05453	1.0934	1.38095	1.25705	0.93176	1.1457	1.34815	1.47827	1.17082	0.512939
EC	Abdominal	15	2.16502	1.30731	1.58921	1.56252	1.42372	2.05304	6.41671	2.25626	1.18007	1.81897
EC	Abdominal	19	1.05592	1.00351	0.459709	0.804586	1.11893	1.07424	1.27491	1.2702	0.804355	0.76527
EC	Abdominal	23	1.44438	1.46058	0.917835	1.77354	0.945995	2.24519	2.06247	1.2023	0.800798	1.95865
EC	Abdominal	27	1.17487	1.61009	0.462187	0.163154	0.0537883	2.51816	1.52115	0.458543	0.59196	0.668352
ET	Abdominal	4	1.28094	0.906788	0.708552	0.752096	1.21195	0.711724	0.617429	0.746844	1.1753	0.80881
ET	Abdominal	8	2.23662	0.986568	1.27317	1.06289	1.60996	2.35037	2.43275	2.21265	1.66988	3.85556
ET	Abdominal	12	1.6122	1.16461	1.1546	1.92689	1.3935	1.50368	1.39186	1.31484	1.09459	0.883257
ET	Abdominal	16	1.13751	0.891088	0.557271	0.0602706	0.01239	1.49142	1.03837	0.124895	0.526829	0.286056
ET	Abdominal	20	1.07186	0.840946	1.77328	0.824123	0.879025	1.62434	1.09658	0.847388	1.08439	0.94187
ET	Abdominal	24	1.60444	1.38201	1.82224	1.37247	1.16761	2.51221	2.22992	2.10834	2.29002	0.773276
ET	Abdominal	28	1.54084	0.661832	1.32756	1.41705	1.29859	1.00151	1.94071	1.0268	1.13728	0.592386
